# Supplementary material for: Neutral Impact of SARS-CoV-2 Coinfection on the Recombination-Driven Evolution of Endemic HCoV-OC43
Source: Viruses. 2025 Sep 18;17(9):1263. doi: 10.3390/v17091263 (PMC12474069; doi:10.3390/v17091263)
Supplement: Supplementary file 1 [file viruses-17-01263-s001.zip]

Archive with 1 entries (1 files):
- viruses-3813539-supplementary.pdf
